# Supplementary material for: Comparison of Biosafety and Diagnostic Utility of Biosample Collection Cards
Source: Viruses. 2022 Oct 29;14(11):2392. doi: 10.3390/v14112392 (PMC9697902; doi:10.3390/v14112392)
Supplement: Supplementary file 1 [file viruses-14-02392-s001.zip]

Archive with 1 entries (1 files):
- viruses-1892344-supplementary.xlsx
