# Supplementary material for: Comparison of Biosafety and Diagnostic Utility of Biosample Collection Cards
Source: Viruses. 2022 Oct 29;14(11):2392. doi: 10.3390/v14112392 (PMC9697902; doi:10.3390/v14112392)
Supplement: Supplementary file 1 [file viruses-14-02392-s001.zip › viruses-1892344-supplementary.xlsx]

## Sheet: Table S1_Cytotoxicity data
Table S1: Cytotoxicity data
Cell cultures were inoculated with serial dilutions of card or filter macerates.
Cards and filters:
A	Ahlstrom-Munksjö, GenSaver						C	Copan Flock Technologies, Nucleic-Card
A2	Ahlstrom-Munksjö, GenSaver 2.0						MN	Macherey-Nagel, NucleoCard
W	Whatman, FTA Classic card						FW	Whatman, Filter paper
WB	Whatman, Human ID Bloodstain Card						FV	VWR, Filter paper
Legend:
-	no damage to cells
c	cytotoxicity observed
(…/...)	Proportion of replicates with the stated result among the total number of replicates
/	not done
Cell line	Card	undiluted	1:10	1:20	1:30	1:40	1:50	1:60	1:70	1:80	1:90	1:100
BHK- 21	A	- (3/3)	- (3/3)	/	/	/	/	/	/	/	/	- (3/3)
	A2	c (3/3)	- (3/3)	/	/	/	/	/	/	/	/	- (3/3)
	W	c (3/3)	- (3/3)	/	/	/	/	/	/	/	/	- (3/3)
	WB	- (3/3)	- (3/3)	/	/	/	/	/	/	/	/	- (3/3)
	C	c (3/3)	- (3/3)	/	/	/	/	/	/	/	/	- (3/3)
	MN	- (3/3)	- (3/3)	/	/	/	/	/	/	/	/	- (3/3)
	FW	- (3/3)	- (3/3)	/	/	/	/	/	/	/	/	- (3/3)
	FV	- (3/3)	- (3/3)	/	/	/	/	/	/	/	/	- (3/3)
LFBK- αVβ6	A	- (3/3)	- (3/3)	/	/	/	/	/	/	/	/	- (3/3)
	A2	c (6/6)	- (6/6)	/	/	/	/	/	/	/	/	- (6/6)
	W	c (6/6)	- (6/6)	/	/	/	/	/	/	/	/	- (6/6)
	WB	- (3/3)	- (3/3)	/	/	/	/	/	/	/	/	- (3/3)
	C	c (6/6)	- (6/6)	/	/	/	/	/	/	/	/	- (6/6)
	MN	- (3/3)	- (3/3)	/	/	/	/	/	/	/	/	- (3/3)
	FW	- (3/3)	- (3/3)	/	/	/	/	/	/	/	/	- (3/3)
	FV	- (3/3)	- (3/3)	/	/	/	/	/	/	/	/	- (3/3)
VDS	A	- (3/3)	- (3/3)	/	/	/	/	/	/	/	/	- (3/3)
	A2	c (13/13)	c (12/13)	- (4/4)	- (4/4)	- (4/4)	- (4/4)	- (4/4)	- (4/4)	- (4/4)	- (4/4)	- (9/9)
	W	c (3/3)	- (3/3)	/	/	/	/	/	/	/	/	- (3/3)
	WB	- (3/3)	- (3/3)	/	/	/	/	/	/	/	/	- (3/3)
	C	c (3/3)	- (3/3)	/	/	/	/	/	/	/	/	- (3/3)
	MN	- (3/3)	- (3/3)	/	/	/	/	/	/	/	/	- (3/3)
	FW	- (3/3)	- (3/3)	/	/	/	/	/	/	/	/	- (3/3)
	FV	- (3/3)	- (3/3)	/	/	/	/	/	/	/	/	- (3/3)
MDBK	A	c (3/3)	- (3/3)	/	/	/	/	/	/	/	/	- (3/3)
	A2	c (3/3)	- (3/3)	/	/	/	/	/	/	/	/	- (3/3)
	W	c (3/3)	- (3/3)	/	/	/	/	/	/	/	/	- (3/3)
	WB	- (3/3)	- (3/3)	/	/	/	/	/	/	/	/	- (3/3)
	C	c (3/3)	- (3/3)	/	/	/	/	/	/	/	/	- (3/3)
	MN	- (3/3)	- (3/3)	/	/	/	/	/	/	/	/	- (3/3)
	FW	- (3/3)	- (3/3)	/	/	/	/	/	/	/	/	- (3/3)
	FV	- (3/3)	- (3/3)	/	/	/	/	/	/	/	/	- (3/3)

## Sheet: Table S2_Transfection results
Table S2: Transfection results
The given transfection result for a sample is based on two replicates.
Each Cq value shown is the mean of two technical replicates.
For repeated experiments, columns D, H, L, P, T contain data from the same experiment, as do columns F, J, N, R, and V.
Cards and filters:
A	Ahlstrom-Munksjö, GenSaver						C	Copan Flock Technologies, Nucleic-Card
A2	Ahlstrom-Munksjö, GenSaver 2.0						MN	Macherey-Nagel, NucleoCard
W	Whatman, FTA Classic card						FW	Whatman, Filter paper
WB	Whatman, Human ID Bloodstain Card						FV	VWR, Filter paper
+Co	positive control, not applied to cards or filters
-	Transfection failed, no CPE.
+	Successful transfection, CPE observed.
numbers	Cq value of the RNA preparation used for the transfection.
Virus	Card	Original				1:10				1:100				1:1,000				1:10,0000
FMDV A22 Iraq (Culture supernatant)	A	-	15,8*	-	22.89	-	34.29	-	24.3325														* atypical amplification curve, Cq value not reliable
	A2	-	21.43	+	21.235	-	26.88	+	26.7225
	W	-	22.86	+	21.22	-	26.09	+	25.7525
	WB	-	24.08	-	23.375	-	33.34	-	31.5025
	C	-	20.98	+	20.9825	-	26.48	+	24.66
	MN	-	22.42	+	19.44	-	25.89	-	25.3325
	FW	-	24.32	-	27.835	-	32.81	-	28
	FV	-	24	-	26.55	-	29.09	-	30.955
	+Co	+	12.83	+	16.38	+	17.01	+	18.9175	+	22.02	+	23.49	+	26.42	+	28.8175	-	30.21	+	32.62
FMDV A22 Iraq (Tissue homogenate)	A	-	29.71			-	28.96
	A2	-	20.78			-	27.59
	W	-	21.9			-	26.92
	WB	-	28.09			-	30.04
	C	-	22.53			-	27.94
	MN	-	25.62			-	24.3
	FW	-	27.48			-	33.29
	FV	-	28.45			-	31.4
	+Co	+	14.85			-	18.58			-	23.11			-	27.35			-	31.24
FMDV A/IRN/8/2015 (Culture supernatant)	A	-	20.2	-	20.485	-	25.54	-	25.225
	A2	+	18.13	+	18.76	-	24.09	+	22.91
	W	+	20.61	+	19.3	-	25.04	+	24.155
	WB	-	20.34	-	22.21	-	28.19	-	28.66
	C	+	19.61	+	19.485	-	22.48	+	26.745
	MN	-	18.61	+	18.965	-	23.96	-	24.475
	FW	-	22.76	-	22.405	-	32.06	-	28.83
	FV	-	23.23	-	23.025	-	26.49	-	29.695
	+Co	+	13.08	+	12.645	+	19.31	+	17.405	+	21.91	+	22.305	-	29.16	+	26.235	-	31.96	-	31.295
FMDV O/FRA/1/2001 (Culture supernatant)	A	-	23.22	-	23.115	-	25.34		26.71
	A2	+	19.31	+	21.65	-	26.03		25.12
	W	+	21.01	+	22.615	-	24.84		25.61
	WB	-	23.71	-	23.455	-	33.16		30.425
	C	-	20.61	+	24.24	-	25.73		26.915
	MN	-	19.98	-	20.275	-	25.64		25.12
	FW	-	23.78	-	24.725	-	32.9		34.3
	FV	-	25.24	-	23.45	-	31.58		29.96
	+Co	+	13.93	+	14.175	+	18.64	+	19.165	+	24.43	+	23.61	+	28.4	-	28.675	-	32.34	-	33.66

## Sheet: Table S3_VP1 RT-PCR
Table S3: RT-PCR amplification of the VP1-coding region for sequencing
The expected band size is 1143 bp.
Each sample was run in duplicate.
Cards and filters:
A	Ahlstrom-Munksjö, GenSaver						MN	Macherey-Nagel, NucleoCard
WB	Whatman, Human ID Bloodstain Card						FW	Filter, Whatman
C	Copan Flock Technologies, Nucleic-Card						FV	Filter, VWR
+Co	positive control
Marker	DNA fragment size marker
FMDV A22 Iraq	Marker	A	A	WB	WB	FV	FV	FW	FW	Marker	+Co
FMDV A/IRN/8/2015	A	A	WB	WB	MN	MN	FV	FV	FW	FW	Marker	+Co
FMDV O/FRA/1/2001	Marker	A	A	WB	WB	C	C	MN	MN	FV	FV	FW	FW	Marker	+Co
